# Supplementary material for: Emotion Recognition from Realistic Dynamic Emotional Expressions Cohere with Established Emotion Recognition Tests: A Proof-of-Concept Validation of the Emotional Accuracy Test
Source: J Intell. 2021 May 7;9(2):25. doi: 10.3390/jintelligence9020025 (PMC8162550; doi:10.3390/jintelligence9020025)
Supplement: Supplementary file 1 [file jintelligence-09-00025-s001.zip]

Archive with 1 entries (1 files):
- jintelligence-1047516-supplementary materials.pdf
